# Supplementary material for: Incidence of marginal ulcer after one anastomosis gastric bypass versus Roux-en-Y gastric bypass: a comparative study
Source: BMC Surg. 2026 Feb 20;26:162. doi: 10.1186/s12893-026-03559-y (PMC12933895; doi:10.1186/s12893-026-03559-y)
Supplement: Supplementary file 1 — Supplementary Material 1. [file 12893_2026_3559_MOESM1_ESM.xlsx]

## Sheet: Sheet1
the operation	type of operation	finding of EG	descreption of ulcer	length of pouch	symptoms of ulcer	history of bleeding	use of PPI	chronic use of NSAIDs	smoking	H.Pylori infection	alcoholic	tramadol use	cannabis use	need of repeated upper GI
RYGB	Primary	marginal ulcer	single healed	12	recurrent epigastric pain	no	yes	no	yes	no	no	no	yes	no
RYGB	Primary	marginal ulcer	multiple erosions with erythematous base	13	history of melena 1 attak	yes	yes	yes	yes	no	no	no	yess	no
RYGB	Primary	marginal ulcer	single with visible vessele but not bleed	15	hrecurrent pain and hematemisis	yes	yes	no	yes	no	no	no	no	no
RYGB	Primary	marginal ulcer	multiple ulcer with clear base	11	vomiting and pain	no	yes	no	yes	no	no	no	no	yes
RYGB	Primary	marginal ulcer	single deep	14	no	no	no	no	yes	no	no	no	no	yes
RYGB	Primary	marginal ulcer	single superfacial erosion	13	no	no	no	no	yes	no	no	no	no	no
RYGB	Primary	no ulcer	no	6	no	no	no	no	yes	no	no	no	no	no
RYGB	Primary	no ulcer	no	7	no	no	no	no	no	no	no	no	no	no
RYGB	Primary	no ulcer	no	6	epigastric pain	no	yes	no	yes	no	no	no	yes	no
RYGB	Primary	no ulcer	no	8	no	no	no	no	yes	no	no	no	no	no
RYGB	Primary	no ulcer	no	6	no	no	no	no	yes	no	no	no	no	no
RYGB	Primary	no ulcer	no	7	epigastric pain	no	yes	no	yes	no	no	no	no	no
RYGB	Primary	no ulcer	no	7	no	no	no	no	yes	no	no	no	no	no
RYGB	Primary	no ulcer	no	7	no	no	no	no	no	no	no	no	no	no
RYGB	Primary	no ulcer	no	8	no	no	no	no	no	no	no	no	no	no
RYGB	Primary	no ulcer	no	6	no	no	no	no	no	yes	no	no	no	no
RYGB	Primary	no ulcer	no	6	no	no	no	no	no	yes	no	no	yes	no
RYGB	Primary	no ulcer	no	6	no	no	no	no	no	no	no	no	yes	no
RYGB	Primary	no ulcer	no	6	no	no	no	no	no	no	no	no	no	no
RYGB	Primary	no ulcer	no	8	epigastric pain	no	yes	no	yes	no	no	no	no	no
RYGB	Primary	no ulcer	no	8	epigastric pain	no	yes	no	yes	yes	no	no	no	no
RYGB	Primary	no ulcer	no	8	no	no	no	no	yes	no	no	no	no	no
RYGB	Primary	no ulcer	no	7	no	no	no	no	no	no	no	no	no	no
RYGB	Primary	no ulcer	no	7	no	no	no	no	no	no	no	no	no	no
RYGB	Primary	no ulcer	no	8	no	no	no	no	no	no	no	no	no	no
RYGB	Primary	no ulcer	no	7	no	no	no	no	no	no	no	no	no	no
RYGB	Primary	no ulcer	no	8	no	no	no	no	no	no	no	no	no	no
RYGB	Primary	no ulcer	no	7	no	no	no	no	yes	no	no	no	no	no
RYGB	Primary	no ulcer	no	6	no	no	no	no	no	no	no	no	no	no
RYGB	Primary	no ulcer	no	6	no	no	no	no	no	no	no	no	no	no
RYGB	Primary	no ulcer	no	6	no	no	no	no	no	no	no	no	no	no
OAGB	Primary	marginal ulcer	multiple sperfacial erosions	15	epigastric pain and one attak of hematemisis	yes	yes	no	yes	no	no	no	no	yes
OAGB	Primary	no ulcer	no	15	no	yes	yes	no	yes	no	no	no	no	no
OAGB	Primary	no ulcer	no	17	no	yes	yes	no	yes	yes	no	no	no	no
OAGB	Primary	no ulcer	no	19	no	yes	yes	no	yes	yes	no	no	no	no
OAGB	Primary	no ulcer	no	20	epigastric pain	yes	yes	no	no	yes	no	no	no	no
OAGB	Primary	no ulcer	no	17	epigastric pain	yes	yes	no	no	yes	no	no	no	no
OAGB	Primary	no ulcer	no	16	no	yes	yes	no	no	no	no	no	no	no
OAGB	Primary	no ulcer	no	19	no	no	no	no	no	no	no	no	no	no
OAGB	Primary	no ulcer	no	20	no	no	no	no	no	no	no	no	no	no
OAGB	Primary	no ulcer	no	17	epigastric pain	no	yes	no	no	no	no	no	no	no
OAGB	Primary	no ulcer	no	15	no	no	no	no	no	no	no	no	no	no
OAGB	Primary	no ulcer	no	15	no	no	no	no	no	no	no	no	no	no
OAGB	Primary	no ulcer	no	16	no	no	no	no	no	no	no	no	no	no
OAGB	Primary	no ulcer	no	17	no	no	no	no	no	no	no	no	no	no
OAGB	Primary	no ulcer	no	18	no	no	no	no	no	no	no	no	no	no
OAGB	Primary	no ulcer	no	20	no	no	no	no	no	no	no	no	no	no
OAGB	Primary	no ulcer	no	19	no	no	no	no	no	no	no	no	no	no
OAGB	Primary	no ulcer	no	15	no	yes	yes	no	no	no	no	no	no	no
OAGB	Primary	no ulcer	no	17	no	yes	yes	no	no	no	no	no	yes	no
OAGB	Primary	no ulcer	no	17	no	no	no	no	no	no	no	no	no	no
OAGB	Primary	no ulcer	no	19	no	no	no	no	no	no	no	no	no	no
OAGB	Primary	no ulcer	no	20	no	no	no	no	no	no	no	no	no	no
OAGB	Primary	no ulcer	no	18	no	no	no	no	no	no	no	no	no	no
OAGB	Primary	no ulcer	no	18	no	no	no	no	no	no	no	no	no	no
OAGB	Primary	no ulcer	no	20	no	no	no	no	no	no	no	no	no	no
OAGB	Primary	no ulcer	no	19	no	no	no	no	no	no	no	no	no	no
OAGB	Primary	no ulcer	no	16	no	no	no	no	no	no	no	no	no	no
OAGB	Primary	no ulcer	no	16	no	no	no	no	no	no	no	no	no	no
OAGB	Primary	no ulcer	no	17	no	no	no	no	no	no	no	no	no	no
OAGB	Primary	no ulcer	no	16	no	no	no	no	no	no	no	no	no	no
OAGB	Primary	no ulcer	no	15	no	no	no	no	no	no	no	no	no	no
